# Supplementary material for: Multicolor Hair Dyeing with Biocompatible Dark Polyphenol Complex-Integrated Shampoo with Reactive Oxygen Species Scavenging Activity
Source: Biomimetics (Basel). 2023 Oct 1;8(6):469. doi: 10.3390/biomimetics8060469 (PMC10604431; doi:10.3390/biomimetics8060469)
Supplement: Supplementary file 1 [file biomimetics-08-00469-s001.zip]

Archive with 1 entries (1 files):
- biomimetics-2628034-supplementary.pdf
